# Supplementary material for: Antibacterial, Antifungal and Algicidal Activity of Phlorotannins, as Principal Biologically Active Components of Ten Species of Brown Algae
Source: Plants (Basel). 2023 Feb 12;12(4):821. doi: 10.3390/plants12040821 (PMC9966351; doi:10.3390/plants12040821)
Supplement: Supplementary file 1 [file plants-12-00821-s001.zip]

Archive with 1 entries (1 files):
- plants-2050725-SI.pdf
